# Supplementary material for: Different contributions of YAP1 and TAZ in the regulation of GIST tumorigenic properties
Source: Cell Commun Signal. 2026 Apr 24;24:339. doi: 10.1186/s12964-026-02859-3 (PMC13245100; doi:10.1186/s12964-026-02859-3)
Supplement: Supplementary file 1 — Supplementary Material 1. [file 12964_2026_2859_MOESM1_ESM.zip]

Archive with 1 entries (1 files):
- supp_file_raw_figures_R1.pptx
